# Supplementary material for: Tuning the Structure and Photoluminescence of [SbCl5]2−-Based Halides via Modification of Imidazolium-Based Cations
Source: Molecules. 2025 Aug 20;30(16):3431. doi: 10.3390/molecules30163431 (PMC12388840; doi:10.3390/molecules30163431)
Supplement: Supplementary file 1 [file molecules-30-03431-s001.zip]

Archive with 1 entries (1 files):
- molecules-3769115-supplementary.pdf
